# Supplementary material for: The Effect of Abiotic Stresses on the Protein Composition of Four Hungarian Wheat Varieties
Source: Plants (Basel). 2021 Dec 21;11(1):1. doi: 10.3390/plants11010001 (PMC8747273; doi:10.3390/plants11010001)
Supplement: Supplementary file 1 [file plants-11-00001-s001.zip › Table S1.xlsx]

## Sheet: Sheet1
Supplementary Table S1.
The alteration of physiological parameters caused by the different abiotic conditions
Variety	Treatment	Plant height (cm)		Number of spikelets per main spike		Number of grains per main spike		Weight of grains per main spike (g)		Summarized weight of grains (g)		Thousand kernel weight
		Mean	Stdev	Mean	Stdev	Mean	Stdev	Mean	Stdev	Mean	Stdev	Mean	Stdev
Bánkúti 1201	Control	100	7.79102	100	4.97996	100	2.54951	100	0.158651	100	1.98308	100	6.26298
	Drought A (DS_anth)	99.0937	7.3212	65.7407	2.63944	82.1429	9.93311	14.9207	0.45676	14.9207	1.38972	38.0672	7.99684
	Heat A (HT_anth)	75.5287	5.96657	92.5926	2.13698	153.571	9.68848	23.112	0.295748	115.56	1.03248	83.3012	2.31845
	Comb A (CMB_anth)	N/A	N/A	N/A	N/A	N/A	N/A	N/A	N/A	N/A	N/A	N/A	N/A
	Drought 6-10 DPA (DS_postanth)	100.906	5.44977	74.0741	1.22474	96.4286	9.08295	48.183	0.158335	48.183	0.411695	66.2929	7.79499
	Heat 6-10 DPA (HT_postanth)	90.0302	9.2358	63.8889	2.58844	82.8571	7.19027	68.5843	0.287089	68.5843	1.09361	100.487	2.40634
	Comb 6-10 DPA (CMB_postanth)	113.595	17.2047	69.4444	1.96638	93.5714	11.2606	28.0421	0.156642	28.0421	0.527755	65.5829	7.87601
Mv Mambó	Control	100	3.9833	100	1.41421	100	9.9482	100	0.447277	100	0.503746	100	4.76945
	Drought A (DS_anth)	83.1395	2.34521	111.364	0.547723	105.714	9.63328	122.026	0.734915	122.026	0.786071	161.639	12.2327
	Heat A (HT_anth)	80.2326	6.73053	106.818	2.38747	98.2857	5.12835	168.238	0.361109	168.238	0.430535	189.17	10.3147
	Comb A (CMB_anth)	86.0465	4.79236	102.273	2.25093	66.4286	7.11805	22.026	0.116276	22.026	0.119242	45.2101	3.14082
	Drought 6-10 DPA (DS_postanth)	82.3643	5.76194	117.424	1.64317	97.1429	9.34345	64.7935	0.219431	107.989	0.357569	119.21	3.57219
	Heat 6-10 DPA (HT_postanth)	84.3023	4.27785	114.773	1.34164	115.429	2.96648	113.458	0.271238	113.458	0.603933	137.323	4.78306
	Comb 6-10 DPA (CMB_postanth)	79.6512	2	106.818	0.57735	77.1429	11.0868	35.0898	0.0946925	35.0898	0.106036	69.9909	1.32939
Mv Palotás	Control	100	4.9295	100	1.34164	100	7.58288	100	0.160686	100	0.587865	100	2.3866
	Drought A (DS_anth)	84.6626	1.94936	115.385	1.67332	83.2258	6.81909	57.2681	0.440488	57.2681	0.848551	80.0791	9.58603
	Heat A (HT_anth)	86.5031	1.14018	114.103	1.30384	117.419	5.45894	267.943	0.265085	267.943	0.755745	163.29	6.89899
	Comb A (CMB_anth)	98.1595	2.07364	110.256	1	86.4516	3.03315	11.9562	0.0817313	11.9562	0.138716	25.8306	2.66489
	Drought 6-10 DPA (DS_postanth)	92.0245	1.52753	108.974	0.57735	109.032	2.64575	114.874	0.0757188	114.874	0.229666	118.357	2.82135
	Heat 6-10 DPA (HT_postanth)	93.865	3.67423	106.41	0.447214	114.194	1.14018	219.781	0.217486	219.781	0.277149	129.698	5.8364
	Comb 6-10 DPA (CMB_postanth)	99.3865	3.36155	112.821	2.38747	110.968	10.9316	51.973	0.116533	51.973	0.361241	53.8553	2.92166
Mv Hombár	Control	100	0.547723	100	1.14018	100	4	100	0.143631	100	0.401846	100	3.02617
	Drought A (DS_anth)	79.4118	0.894427	103.371	1.58114	82.8452	7.91833	82.0556	0.151427	82.0556	0.418897	95.302	3.44042
	Heat A (HT_anth)	98.2353	4.96991	96.6292	1.09545	78.2427	4.82701	140.628	0.127867	140.628	1.07827	135.941	3.73591
	Comb A (CMB_anth)	87.7451	2.82843	99.2509	1.48324	61.3668	3.42053	15.5539	0.0277489	12.9616	0.0417457	33.6605	0.698759
	Drought 6-10 DPA (DS_postanth)	102.353	1	102.247	0.707107	84.9372	3.42053	69.861	0.186199	69.861	0.294122	94.9508	4.71616
	Heat 6-10 DPA (HT_postanth)	110	2.96648	104.494	1.14018	97.0711	4.27785	212.658	0.253121	212.658	0.997519	140.024	5.76911
	Comb 6-10 DPA (CMB_postanth)	102.941	5.81378	103.933	0.894427	71.6527	5.31977	17.3231	0.116319	21.6539	0.12007	45.9537	2.45227
Data shown are expressed as the percentage of the control sample's results.
A: anthesis
6-10 DPA: 6-10 day after anthesis
N/A: not available
DS_anth: drought stress at anthesis
HT_anth: high temperature at anthesis
CMB_anth: combined stress at anthesis
DS_postanth: drought stress at postanthesis
HT_postanth: high temperature at postanthesis
CMB_postanth: combined stress at postanthesis
