# Supplementary material for: The Effect of Abiotic Stresses on the Protein Composition of Four Hungarian Wheat Varieties
Source: Plants (Basel). 2021 Dec 21;11(1):1. doi: 10.3390/plants11010001 (PMC8747273; doi:10.3390/plants11010001)
Supplement: Supplementary file 1 [file plants-11-00001-s001.zip › Table S2.xlsx]

## Sheet: okt7 tisztazott adatok alapján
Supplement Table S2.
The alteration of protein composition caused by the different abiotic conditions.
Variety	Treatment	Protein %*		Glu%*		Gli%*		Glu/Gli		UPP		omega		alpha/beta		gamma		HMW/LMW		Bx%		Dy%		By%		Dx%		Ax%
												gliadin %*
		Mean	Stdev	Mean	Stdev	Mean	Stdev	Mean	Stdev	Mean	Stdev	Mean	Stdev	Mean	Stdev	Mean	Stdev	Mean	Stdev	Mean	Stdev	Mean	Stdev	Mean	Stdev	Mean	Stdev	Mean	Stdev
Bánkúti 1201	Control	100	0	100	0	100	0	100	0	100	0	100	0	100	0	100	0	100	0	100	0	100	0	100	0	100	0	100	0
	Drought A (DS_anth)	93.6929	2.32231	97.2527	0.934858	93.2498	0.915377	104.303	1.94986	116.576	11.9465	118.027	0.994975	101.36	0.994975	73.6158	0.701088	111.258	4.2777	107.862	6.23363	106.766	1.35037	116.404	14.5004	105.074	4.05803	95.3736	13.0041
	Heat A (HT_anth)	109.561	0.952473	120.551	1.16582	97.2045	1.30806	124.036	2.82085	149.643	9.1541	80.0194	1.16506	104.954	2.02562	93.1559	1.30374	117.464	2.26781	111.094	11.0918	122.138	10.3524	128.234	4.47925	126.924	9.51335	114.152	15.8105
	Comb A (CMB_anth)	N/A	N/A	N/A	N/A	N/A	N/A	N/A	N/A	N/A	N/A	N/A	N/A	N/A	N/A	N/A	N/A	N/A	N/A	N/A	N/A	N/A	N/A	N/A	N/A	N/A	N/A	N/A	N/A
	Drought 6-10 DPA (DS_postanth)	103.458	0.652316	108.688	0.792013	107.49	1.98779	101.129	2.25666	95.6318	10.5652	128.792	3.79463	105.553	2.1525	102.379	2.0626	124.833	2.15208	137.869	7.39354	99.9786	5.922	122.734	6.17584	99.8985	2.76978	137.256	21.2231
	Heat 6-10 DPA (HT_postanth)	128.659	1.57314	121.894	3.50031	128.252	1.64573	95.0653	3.44428	131.375	12.8165	120.37	2.01581	133.053	2.25052	124.749	2.11116	108.483	1.70958	125.989	9.73146	106.457	6.68961	133.607	8.14531	126.922	7.68394	113.964	16.9706
	Comb 6-10 DPA (CMB_postanth)	111.86	3.57898	109.485	1.58346	110.076	0.656431	99.4687	1.66845	104.06	7.62701	112.766	3.24835	111.623	1.41514	107.064	0.91207	100.646	7.05863	118.566	12.876	100.393	15.574	124.935	19.8673	118.99	9.63287	106.506	10.6422
Mv Mambó	Control	100	0	100	0	100	0	100	0	100	0	100	0	100	0	100	0	100	0	100	0	100	0	100	0	100	1.00486e-14	100	0
	Drought A (DS_anth)	101.391	0.606408	99.7402	0.935441	105.57	1.60498	94.0459	1.19672	90.5681	0.69147	90.4203	6.00672	110.575	0.426581	97.6727	2.70821	101.803	3.55132	112.231	5.78037	96.5822	2.5218	58.8564	1.45692	97.6209	3.01689	103.576	8.038
	Heat A (HT_anth)	105.875	2.37194	94.6491	3.29161	105.764	4.08337	89.5182	0.740556	97.452	3.27995	112.623	9.26379	100.611	3.13294	110.896	3.82766	109.614	1.91583	113.855	4.73475	93.2748	9.57128	100.247	3.08092	88.5427	6.93783	82.9413	5.4031
	Comb A (CMB_anth)	114.348	1.7621
	Drought 6-10 DPA (DS_postanth)	135.192	1.4057	131.322	1.98737	131.712	2.56333	100.021	1.42096	85.6468	3.6031	134.686	5.03088	134.71	2.13173	126.751	2.99805	97.5435	1.72224	123.476	16.3378	125.577	5.39281	77.9361	15.3243	128.233	5.345	157.228	3.22435
	Heat 6-10 DPA (HT_postanth)	124.405	0.293461	117.253	2.39209	125.61	1.13953	93.2409	1.15663	91.3614	4.89612	128.366	1.20232	128.488	1.86542	120.875	1.67443	90.9229	2.3359	104.959	9.26022	89.9735	6.46358	91.1003	17.7823	118.023	4.56351	128.052	11.1683
	Comb 6-10 DPA (CMB_postanth)	148.049	0.6794	131.681	2.40376	155.966	2.42718	83.9331	0.0803987	66.3585	3.71648	136.646	16.3978	169.487	7.30203	142.875	3.63885	85.7362	0.0535896	86.311	5.41355	81.04	10.8821	74.8359	12.734	91.1102	8.94858	105.329	6.49599
Mv Palotás	Control	100	1.42109e-14	100	0	100	0	100	0	100	0	100	0	100	0	100	0	100	0	100	0	100	0	100	0	100	0	100	0
	Drought A (DS_anth)	79.7469	1.43541	76.0411	3.93476	78.7191	1.28498	96.777	3.47564	107.9	2.21251	88.9088	16.8044	119.772	1.10093	47.6285	0.8976	90.2028	3.04936	61.7115	2.46359	57.1029	7.07224	53.7315	5.15613	77.9934	3.08503	101.416	18.5753
	Heat A (HT_anth)	111.342	0.482153	100.778	2.57621	109.373	2.3671	92.3662	2.44297	125.128	2.17393	90.1954	6.88207	91.7722	4.10899	125.832	2.34209	100	0	92.1175	7.2237	91.3897	10.1237	122.183	10.013	94.1766	9.55229	104.477	22.7676
	Comb A (CMB_anth)	140.737	1.16688
	Drought 6-10 DPA (DS_postanth)	85.0283	0.828292	86.921	3.71261	86.0536	1.35501	100.905	3.09727	89.4672	1.40502	76.8686	11.3607	127.774	2.16567	58.5883	0.873682	75.1798	6.64238	59.2478	8.92394	63.6065	4.90318	61.384	4.25615	80.6414	4.66809	81.9443	9.62336
	Heat 6-10 DPA (HT_postanth)	84.5424	0.883429	81.3268	2.3173	85.59	0.305241	94.9296	2.98191	108.536	2.536	80.7363	4.64333	94.0278	0.635761	80.6686	1.63726	85.318	9.53287	69.9643	8.57414	60.022	5.67559	47.9516	5.35553	80.5681	9.66121	69.7681	15.3954
	Comb 6-10 DPA (CMB_postanth)	105.13	0.84122	112.132	1.24612	107.755	0.843572	103.776	1.06289	74.2481	2.12189	88.3392	4.25515	119.198	2.43968	103.794	3.21918	64.6749	1.79336	71.3364	8.00375	76.9528	5.72238	64.8232	1.32494	88.0493	12.8085	82.2297	14.7972
Mv Hombár	Control	100	0	100	0	100	0	100	0	100	1.00486e-14	100	0	100	0	100	0	100	0	100	0	100	1.00486e-14	100	0	100	0	100	0
	Drought A (DS_anth)	92.1028	2.33384	96.9897	1.25634	110.187	1.16726	97.3004	1.22133	95.0991	3.34678	124.206	3.34343	181.018	1.02115	106.172	1.02962	97.3328	4.73776	89.46	4.46539	101.005	2.68805	120.62	4.56966	97.2483	2.57771	76.1155	4.52617
	Heat A (HT_anth)	112.584	0.426664	117.574	1.67021	135.68	1.16634	95.714	1.30883	96.0013	8.70961	147.184	2.28003	138.651	1.89024	129.366	0.634036	106.578	5.36131	105.999	9.07186	172.968	22.4524	143.641	8.73972	120.126	9.89488	97.7243	3.19119
	Comb A (CMB_anth)	149.779	2.49315
	Drought 6-10 DPA (DS_postanth)	95.0593	1.43159	122.757	1.29822	115.353	1.31497	117.472	2.57572	88.9763	1.17869	152.623	2.62577	112.122	1.04025	106.901	1.07197	86.3231	3.15324	110.297	6.00613	135.175	5.1798	130.992	18.8876	113.036	6.54102	84.8194	4.26465
	Heat 6-10 DPA (HT_postanth)	128.8	0.187077	138.302	0.710654	155.983	1.75216	97.8868	1.17477	125.642	1.93303	120.541	7.40502	184.66	0.92665	140.12	1.83636	86.8314	6.19205	123.678	5.56986	158.099	18.3592	126.407	29.7646	143.615	5.51472	120.324	8.34444
	Comb 6-10 DPA (CMB_postanth)	137.97	2.49166	172.822	2.15232	177.788	3.08301	106.657	0.734475	119.601	5.99401	136.775	7.13214	134.313	2.23638	164.573	3.63479	75.3295	2.05512	154.566	4.23599	175.099	10.4563	140.958	3.76038	138.862	3.81094	119.291	3.57925
* Data shown are expressed as the percentage of the control sample's [g/100g sample] results.
A: anthesis
6-10 DPA: 6-10 day after anthesis
N/A: not available
DS_anth: drought stress at anthesis
HT_anth: high temperature at anthesis
CMB_anth: combined stress at anthesis
DS_postanth: drought stress at postanthesis
HT_postanth: high temperature at postanthesis
CMB_postanth: combined stress at postanthesis
