# Supplementary material for: The Effect of Abiotic Stresses on the Protein Composition of Four Hungarian Wheat Varieties
Source: Plants (Basel). 2021 Dec 21;11(1):1. doi: 10.3390/plants11010001 (PMC8747273; doi:10.3390/plants11010001)
Supplement: Supplementary file 1 [file plants-11-00001-s001.zip › Table S3.xlsx]

## Sheet: Munka1
Supplementary Table S3.
Phytotron chamber settings according to heat stress conditions.
Time	Temperature (C°)	Relative Humidity (%)	Light
00:00:00	22	70	0
01:00:00	21	74	0
02:00:00	20	77	0
03:00:00	20	79	0
04:00:00	20	80	0
05:00:00	20	79	1
06:00:00	21	77	2
07:00:00	22	74	3
08:00:00	23.5	70	3
09:00:00	25	65	4
10:00:00	27	60	4
11:00:00	29	55	4
12:00:00	30	50	4
13:00:00	32	46	4
14:00:00	33	43	4
15:00:00	34	41	4
16:00:00	34	40	4
17:00:00	34	41	3
18:00:00	33	43	2
19:00:00	32	46	1
20:00:00	30	50	1
21:00:00	29	55	0
22:00:00	27	60	0
23:00:00	25	65	0
Light intensity: 1 halogen: 50-52 µmol/m2/s PPFD; 2 halogen: 120-125 µmol/m2/s PPFD; 3 halogen: 185-190 µmol/m2/s PPFD and 4 halogen: 300-310 µmol/m2/s PPFD.
PPFD: Photosynthetic Photon Flux Density
